# Supplementary material for: Using a System Pharmacology Method to Search for the Potential Targets and Pathways of Yinqiaosan against COVID-19
Source: J Healthc Eng. 2022 Mar 15;2022:9248674. doi: 10.1155/2022/9248674 (PMC8941516; doi:10.1155/2022/9248674)
Supplement: Supplementary Materials — Supplementary 1. Additional file 1: Fig. S1: YQS (Yinqiaosan) formula-active ingredient network diagram. Supplementary 2. Additional file 2: Table S1: the information of the related targets of YQS (Yinqiaosan). Supplementary 3. Additional file 3: Table S2: virtual docking of five bioactive ingredients from YQS for COVID-19 targets. [file 9248674.f1.zip]

Archive with 3 entries (3 files):
- 9248674.f1/Additional file 1.docx
- 9248674.f1/Additional file 2.docx
- 9248674.f1/Additional file 3.docx
